# Supplementary material for: Inter- and intradialytic fluid volume changes and vascular stiffness parameters in patients on hemodialysis
Source: PLoS One. 2022 Feb 3;17(2):e0262519. doi: 10.1371/journal.pone.0262519 (PMC8812974; doi:10.1371/journal.pone.0262519)
Supplement: S1 Dataset — (XLSX) [file pone.0262519.s006.xlsx]

## Sheet: Minimal data set-healthy
	Demographic Data				Fluid volume																				Pulse wave velocity (aortic )											Augmentation index (brachial)											Systolic blood pressure
ID	Gender	Age	Height (cm)	Weight (Kg)	BMI	BCM1	BCM2	BCM3	Average BCM	ICFV1	ICFV2	ICFV3	AV. ICFV	ECFV1	ECFV2	ECFV3	Av. ECFV	TBFV1	TBFV2	TBFV3	Av.TBFV	ECFV/TBFV	ECFV/ICFV	FO/ECFV (%)	PWVao1	PWVao2	PWVao3	PWVao4	PWVao5	PWVao6	PWVao7	PWVao8	PWVao9	PWVao10	PWVao11	AIXbr1	ALXbr2	AIXbr3	ALXbr4	AIXbr5	ALXbr6	ALXbr7	ALXbr8	ALXbr9	ALXbr10	AIXbr11	SBP1	SBP2	SBP3
H01	M	40	170	80	27.68	0.6	0.7	0.4	0.566667	19.5	19.3	19.8	19.5333	16.5	16.5	16.5	16.5	36	35.8	36.3	36.0333	0.457909	0.84471	3.43434	10	9.4	9	6.70395	9.8	9.46145	10.3	12.2189	9.6	10.3	9.7	-27.2	-17.9	-18.7	-21.9958	-10	-23.3625	-33.1	-24.7292	-26.2	-37.3	-16.5	132	131	131
H02	M	54	160	59	23.05	-0.8	-0.8	-0.8	-0.8	18.3	18.4	18.4	18.3667	13.3	13.3	13.2	13.2667	31.6	31.6	31.6	31.6	0.419831	0.722323	-6.03015	10.2	9.71429	7.03448	8.61972	8.5	8.4	8.32653	10.2	9.9	9.5625	10.4615	2.39368	-23.4933	9.20313	-25.4147	-30.387	-3.42661	-9.04976	11.5457	4.52508	3.722	22.689	130	132	130
H03	F	50	165	63.2	22.32	0	0	-0.1	-0.0333333	16.4	16.3	16.6	16.4333	13.6	13.6	13.5	13.5667	30	29.9	30.1	30	0.452222	0.825558	-0.2457	11.5	13.3	11	10.3	11.3	10.6	11.5	9.9	10.8	11.2	10.5	-44.9	-49.4	-38.2	-14.8	-28.3	-18.3	-18.6	-18.9	-29.5	-41.1	-48.2	120	116	120
H04	F	30	170	62.4	21.8	0.5	0.6	0.4	0.5	16.4	16.1	16.4	16.3	13.7	13.6	13.6	13.6333	30	29.7	30	29.9	0.455964	0.836401	3.66748	7.5	8.3	8.6	8.2	8.1	7.8	8.2	8.6	7.9	8	7.4	-25.5	-42.2	-46.4	-50	-47.3	-48.5	-45.7	-53.2	-49.5	-40	-23.7	117	118	116
H05	F	25	174	55.6	18.17	0.2	0.2	0	0.133333	18.7	18.8	18.8	18.7667	13.7	13.7	13.6	13.6667	32.4	32.4	32.4	32.4	0.421811	0.728242	0.97561	7.9	7.9	8.1	7.2	7.9	7.8	8.4	7.1	6.6	7.3	7.2	-61.5	-61.4	-74.2	-58.7	-56.1	-67	-71.5	-77.8	-65.7	-53.8	-57.4	123	123	119
H06	F	48	172	63.5	21.3	0.4	0.4	0.3	0.366667	16	16	16.1	16.0333	13.8	13.8	13.7	13.7667	29.8	29.8	29.9	29.8333	0.461453	0.858628	2.66344	8.7	9.4	10.5	8.9	9.3	9.8	10	9.2	9.4	9.4	9.6	-15.5	-16.3	-13.8	-19	-15.4515	-13.3	-2.9	-10.9	-21.6	-29.1	-17.9	111	111	104
H07	F	26	174	81.3	27.41	-0.6	-0.8	-0.8	-0.733333	19	19.2	19.2	19.1333	15.7	15.7	15.6	15.6667	34.8	34.9	34.8	34.8333	0.449761	0.818815	-4.68085	6.5	7.6	7.3	6.1	7	7.3	7	8.3	8.5	7.1	7.1	-60.2	-62.9	-65.3	-67	-57	-66.6	-67.2	-55.9	-63.4	-61.6	-58.5	104	106	115
H08	F	58	163	62.9	23.71	-0.5	-0.6	-0.6	-0.566667	16.7	16.6	16.6	16.6333	13.3	13.3	13.3	13.3	30.1	29.9	29.9	29.9667	0.443826	0.799599	-4.26065	8.5	14.3	11.4	9.7	9.3	8.8	11.6	11.6	12.5	11.9	9	-2.6	11.6	17.2	33.5	19.5	13.3	16.2	14	22.6	36.5	45.6	90	101	114
H09	F	56	164	65	24.17	0.4	0.5	0.4	0.433333	16.9	16.7	16.8	16.8	14.5	14.5	14.5	14.5	31.4	31.2	31.3	31.3	0.463259	0.863095	2.98851	9.3	13.9	8.8	11.1	11.2	9.1	9.7	10.3	9.7	10.4	9.6	-21.8	18.6	-16.8	-11.9	-27.4	-44.3	-35.3	-32.4	-27.9	-25.9	-8.9	111	126	105
H10	F	54	154	65	27.41	-0.8	-0.9	-0.9	-0.866667	14.1	14.2	14.2	14.1667	12.1	12.1	12	12.0667	26.2	26.3	26.2	26.2333	0.459975	0.851765	-7.18232	10.8889	9.8	9.8	13.0667	14	10.1	10.5	11.2	9.6	11.1	10.5	33.8531	27.5312	20.5674	16.6239	15.5673	2.4	26	19	12.6	15.7	14.3	132	126	118
H11	M	54	170	72	23.24	-0.6	-0.6	-0.7	-0.633333	21.1	21.2	21.3	21.2	15.9	15.9	15.9	15.9	37	37.1	37.2	37.1	0.428571	0.75	-3.98323	10.4	8.8	8.8	9.9	9.9	8.7	9.1	9.6	10	9.2	9.8	-32.9	-15.2	-12.1	-5.1	-20.1	-17	-30.5	-16.8	0.6	-19.1	-6.4	121	118	117
H12	F	64	170	59.8	20.76	0.2	0.1	0	0.1	14.3	14.3	14.3	14.3	12.7	12.7	12.6	12.6667	27.1	27	26.9	27	0.469136	0.885781	0.789474	10.8	11.6	11.8	11.4	12.2	13.8	10.8	11.5	9.8	12.3	12.2	-18	-9.6	2.6	6.7	8.3	19.3	-0.7	5.4	-11.1	-0.6	-1.7	99	98	104
H13	F	65	164	73	27.14	0.7	0.6	0.5	0.6	16.2	16.2	16.3	16.2333	15.4	15.4	15.4	15.4	31.6	31.6	31.7	31.6333	0.486828	0.948665	3.8961	9.6	9.45455	9.67442	9.90476	11.0933	9.90476	9.04348	8.91429	8.57732	9.24444	10.9474	-3.65924	23.2755	-17.9545	-23.5084	-17.223	-27.2578	-18.5838	4.2513	5.53883	-14.8364	-16.7395	120	134	132
H14	F	29	177	74	23.62	-0.3	-0.6	-0.6	-0.5	18.1	18.3	18.4	18.2667	14.9	14.8	14.7	14.8	31.6	33.1	33.1	32.6	0.453988	0.810219	-3.37838	8.96	8.96	8.53333	8.61539	9.33333	9.3	7	7.72414	7	8	8.2963	-56.4595	-69.1312	-68.4041	-60.9141	-55.4282	-57.6	-54.6407	-60.3337	-16.0518	-64.8903	-62.4865	119	125	115
H15	M	53	177	91	29.05	0	0	-0.4	-0.133333	25.2	25.3	26.3	25.6	20.2	20.2	20.2	20.2	31.6	45.5	46.5	41.2	0.490291	0.789062	-0.660066	7.1	8.2	8.1	7.5	7.9	10.2	10	9.9	8.5	8.5	8.5	-2.8	-32	-14	-20.1	-10.2	5.2	-12.9364	7.3	-35.1	-20.1	-8.4	125	120	134
H16	M	46	176	67	21.63	-0.4	-0.4	-0.3	-0.366667	25.6	25.6	25.5	25.5667	17.4	17.4	17.5	17.4333	31.6	43	42.9	39.1667	0.445106	0.681877	-2.10325	8.7	8.7	9	9.1	8.5	8.4	8.8	8.8	10.1	9.1	9.3	-26.7	-15.8	-12.6	36.9	-28.1	-17	-17.8	-17.6	-14	-12.2	-8.1	122	123	124
H17	F	26	167	56	20.08	0.3	0.2	0.1	0.2	16.5	16.5	16.7	16.5667	12.9	12.8	12.8	12.8333	31.6	29.3	29.5	30.1333	0.425885	0.774648	1.55844	8	9.86047	10.6	8.15385	9.63636	9.63636	10.3	8.53691	8.8	8.83333	8.7	-39.8	-24.9373	-30.3071	32.9522	-42.4742	-43.4113	-47.6	-59.8603	-46.2	-37.3056	-23.5	114	121	123
H18	M	56	167	69	24.74	0.9	0.8	0.7	0.8	16.3	16.3	16.4	16.3333	14.9	14.9	14.9	14.9	31.6	31.2	31.3	31.3667	0.475027	0.912245	5.36913	8.7	8.3	8.3	9.2	9.9	9.2	9.2	9.4	8.8	9.5	11.5	-14.7	-19	-24.2	-9.6	-1.5	-0.2	-18.4	-19	-16.6	-10.3	-5.1	116	117	103
H19	F	63	170	75	25.95	0.5	0.6	0.5	0.533333	19.7	19.6	19.6	19.6333	17	17	17	17	31.6	36.6	36.6	34.9333	0.486641	0.865874	3.13725	7.3	7.9	8.1	9	7	8.6	8.9	8	8.3	10.1	10.1	4.3	7.3	-16.8	-14	3.6	-10.1	-34.7	-14.7	-14.1	-3.7	11.6	122	118	119
H20	M	65	179	75	23.41	0.9	0.8	0.8	0.833333	22.3	22.4	22.4	22.3667	18.6	18.6	18.5	18.5667	31.6	40.9	40.9	37.8	0.491182	0.830104	4.48833	7.81395	7.04403	8.07207	7.85965	7.77778	7.56757	7.13376	7.07368	7.11111	7.81395	7.38462	-30.4889	-4.933	3.38397	1.07119	-14.2374	-12.2697	4.09959	7.61296	13.0764	-4.05836	-16.5155	105	104	111
H21	M	28	175	70	22.86	-1.8	-1.8	-1.9	-1.83333	28.2	28.3	28.3	28.2667	17.1	17.1	17	17.0667	31.6	45.4	45.3	40.7667	0.418643	0.603774	-10.7422	7.52137	7.77778	7.17391	6.66667	7.15447	6.8	7.58621	7.39496	7.41573	8.14815	7.95181	0.451344	0.417644	0.416624	0.143021	0.220084	-13	1.87666	-25.662	-0.357277	-22.0441	-36.8452	104	103	109
H22	F	42	155	76	31.63	-1.1	-1.1	-1.3	-1.16667	13.3	13.2	13.3	13.2667	12.5	12.4	12.4	12.4333	31.6	25.6	25.7	27.6333	0.44994	0.937186	-9.38338	8.8	11.1	10.3	12.1	7.7	10	10	10.5	7.8	5.4	11.1	-7.7	3.5	6.5	8	-12.9	-1	31.8	7.8	14.4	-11.1	10.2	102	107	105
H23	F	19	170	60	20.76	-0.3	-0.3	-0.4	-0.333333	18.8	18.8	18.9	18.8333	13.8	13.8	13.7	13.7667	31.6	32.6	32.6	32.2667	0.426653	0.730973	-2.42131	7.71429	5.83784	5.4	5.5	6.2	6.35294	5.8	7	5.9	5.9	6.1	-80.9179	-79.7794	-71.22	-74.2	-73.9	-73.2	-69.6	-85	-63	-73	-62.1	116	109	109
H24	M	31	168	66.6	23.38	-0.2	-0.2	-0.3	-0.233333	21.5	21.6	21.7	21.6	15.3	15.3	15.3	15.3	31.6	36.9	37	35.1667	0.435071	0.708333	-1.52505	7.22727	8.48	8.71233	8.48	8.48	8.31373	8.83333	9	9.21739	9.02128	8.15385	-31.1711	-56.7255	-37.2501	-45.2027	-66.2752	-49.7086	-45.304	-62.3	-66.1678	-62.1004	-28.3494	146	129	122
H25	F	67	155	41	17.07	0.4	0.2	0.2	0.266667				#DIV/0!				#DIV/0!				#DIV/0!	#DIV/0!	#DIV/0!		11.4286	13.3333	12.9	13.7931	6.45161	10	8.69565	10	7.69231	13.3333	12.5	28.7684	21.6873	37.7	35.278	-66.2284	-6.77649	14.5811	1.23402	13.0853	41.4387	29	117	120	115
H26	M	45	172.5	90.7	30.76	-1.3	-1.4	-1.4	-1.36667	26.6	26.7	26.7	26.6667	19.2	19.2	19.2	19.2	31.6	46	45.9	41.1667	0.466397	0.72	-7.11806	8	9.2	9	8.2	8.46154	8.7	8.90722	9	8.38835	7.44828	5.68421	-47.5	-39.4	-55.1966	-39.6	-37.4691	-57	-53.342	-49.1082	-43.6591	32.6796	-92.0504	124	123	135
[truncated: 52 more columns]

## Sheet: Minimal data set-HD-5hrs
	Demographic Data													Fluid volume														Pulse wave velocity (aortic )												Augmentation index (brachial)
	ID	Gender		Age	Height (cm)	dialysis vintage in years	post-HD weight from the last run (Kg)	PreHD weight (Kg)	IDWG	post-HD weight (KG)	delta weight (net UF)	Dry weight (Kg)	BMI	BCM1	BCM2	BCM3	Average BCM (pre-HD)	fluid status (post HD)	delta FO	FO/ECFV (%)	ICFV	ECFVpre HD	ECFVpost HD	delta ECFV	TBFV	ECFV/TBFV	ECFV/ICFV	PWVao1	PWVao2	PWVao3	PWVao4	PWVao5	PWVao6	PWVao7	PWVao8	PWVao9	PWVao10	PWVao11	delta PWV	AIXbr1	ALXbr2	AIXbr3	ALXbr4	AIXbr5	ALXbr6	ALXbr7	ALXbr8	ALXbr9	ALXbr10
non-FO	HD01	M	1	62	185	1	72	72.8	0.8	71.41	1.39	72	21.33	0.7	0.8	0.8	0.766667	-0.623333	-1.39	4.05644	24	18.9	17.51	-1.39	42.9	0.440559	0.7875	11.6	10.2655	11.4851	10.087	10.7407	11.2621	11.4851	11.1538	10.9606	11.7172	11.6	3.8147e-07	-34.4	-52.5415	-26.9105	-8.75329	-17.7192	-14.4325	-17.4972	-17.2099	-5.0422	-14.7109
non-FO	HD02	F	2	46	158	1	63.2	64.3	1.1	61.3	3	60	26.04	-0.6	-0.8	-0.8	-0.733333	-3.73333	-3	-5.96206	14.4	12.3	9.3	-3	26.8	0.458955	0.854167	11.3	11.1	16.7	12.7	13.3	10.7	11.9	6.7	13.6	10.8	12.2	0.9	12.1	21.1	22.2	35.3	8.3	-30	-29.6	-66.6	-29.5	-32
non-FO	HD04	M	1	26	170	1	68.9	68.9	0	67.5	1.4	68.9	23.88	-0.2	-0.3	-0.4	-0.3	-1.7	-1.4	-1.86335	23.4	16.1	14.7	-1.4	39.6	0.406566	0.688034	8.8	8.4	7.71429	7.04348	8.27576	8.64	7.85455	8.64	8.70968	8.28571	9.6	0.8	-59.2	-39.9	-74.4602	-48.7668	-54.3128	-36.6224	-54.0509	-47.0381	-51.9224	-67.7061
non-FO	HD06	F	2	60	144	2	90.1	92.6	2.5	92.2	0.4	90.5	43.89	0.6	0.4	0.4	0.466667	0.0666667	-0.4	2.76134	16	16.9	16.5	-0.4	32.9	0.513678	1.05625	9.6	13.4	9.2	8.2	11.8	10.6	10	10	7.5	9.9	7.4	-2.2	14	20.1	-1.2	-8.8	21.5	31.1	5.6	-51.1	22.9	-8.6
non-FO	HD07	F	2	38	162	0.25	73.4	74.8	1.4	73.06	1.74	73.5	28.2	0.7	0.7	0.6	0.666667	-1.07333	-1.74	4.329	16.8	15.4	13.66	-1.74	32.3	0.47678	0.916667	8.1039	8.66667	7.7037	7.84906	8.85106	8.81356	8.75789	9.67442	8.8596	8.85106	9.984	1.8801	-18.4803	-7.11264	-6.06407	-0.354421	30.3581	47.3026	30.6071	37.5974	27.4739	30.8409
non-FO	HD08	F	2	25	163	3	58.3	61	2.7	59.55	1.45	58	22.96	0.7	0.6	0.6	0.633333	-0.816667	-1.45	4.55635	16.9	13.9	12.45	-1.45	30.8	0.451299	0.822485	8.66667	7.8	7.64706	7.7037	7.42857	7.34118	7.25581	7.7037	6.81967	8.52459	9.5	0.833333	22.8	8	19.3	28.7	11.4	19.6	14.1	35.8	25.3824	22.9
non-FO	HD11	F	2	36	167	11	66.8	68.5	1.7	66.81	1.69	65.5	25.5	-0.2	-0.2	-0.3	-0.233333	-1.92333	-1.69	-1.92837	12.5	12.1	10.41	-1.69	24.6	0.49187	0.968	10	7.17241	11.2432	9.17647	10.1961	9.984	11.8857	11.7183	8.32	11.0933	13	3	3	-12.2683	10.1908	21.1078	-0.17951	5.39018	-2.67511	-16.9022	-58.1075	-13.8826
non-FO	HD12	M	1	40	179	2	76.6	77.8	1.2	75.1	2.7	74.5	25.14	1.1	0.9	1	1	-1.7	-2.7	5.55556	22.6	18	15.3	-2.7	40.6	0.44335	0.79646	9.95556	9.43158	10.0901	10.2989	10.6667	10.8	11.6364	10.9268	10.6667	10.3385	10.6667	0.711111	16.7421	14.6314	-18.2982	-19.8042	-18.8965	-24.5	-34.9579	-40.309	-21.8274	-24.339
non-FO	HD14	F	2	66	150	1	65.8	67	1.2	65.34	1.66	65	29.33	-0.5	-0.5	-0.6	-0.533333	-2.19333	-1.66	-4.51977	12	11.8	10.14	-1.66	23.9	0.493724	0.983333	5.8	6.7	7.3	6.9	9.4	8.5	10.7	9.6	7	5.9	6	0.2	-59.7	-44.4238	-46.3	-54.9	-21.8	-29.2	-45.7	-46.1	-53.5	-60.8
non-FO	HD15	M	1	60	168	2	57	57.2	0.2	56.8	0.4	57	19.72	0.6	0.5	0.5	0.533333	0.133333	-0.4	3.75587	18.5	14.2	13.8	-0.4	32.7	0.434251	0.767568	11.3684	8.55446	8.87671	8.75676	7.2	7.2	9.07563	11.3684	9	7.85455	8.20253	-3.16589	6.00326	1.59462	-19.2689	-28.2957	27.4468	-9.9365	-4.19842	7.54953	3.55094	30.8593
non-FO	HD16	M	1	66	170	3	104.3	107	2.7	104.53	2.47	103.5	37.02	-0.3	-0.5	-0.5	-0.433333	-2.90333	-2.47	-2.17755	20.4	19.9	17.43	-2.47	40.4	0.492574	0.97549	8.41558	8.57143	10.6931	10.8	11.2208	7.44828	5.68421	10.0465	7.2	9	7.8	-0.615585	-73.4142	-38.2665	-60.1383	-47.2388	-53.1445	-66.032	-72.9801	-68.4427	-85.4	-90.1
non-FO	HD20	F	2	63	177	1	83.6	84.2	0.6	82	2.2	83.5	27.45	0.5	0.4	0.3	0.4	-1.8	-2.2	2.40964	17.5	16.6	14.4	-2.2	34.1	0.486804	0.948571	14.6	11.3	11.7895	12.8	13.3731	12.9231	13.7846	12.9231	16	15.2727	14.2	-0.4	4.5	4.3	7.92746	12.3685	30.6047	8.6775	29.0049	40.3751	34.1285	26.9236
non-FO	HD21	F	2	21	156	0.33	67.3	68.9	1.6	68.4	0.5	68	26.23	-0.2	-0.3	-0.3	-0.266667	-0.766667	-0.5	-2.06718	14.8	12.9	12.4	-0.5	27.7	0.465704	0.871622	10	8.71795	9.48837	9.71429	11.3	9.75661	9.27273	10.5	9.27273	9.9	9.4	-0.6	-10.2	-18.4577	-22.2808	-28.9174	4.1	70.418	-3.50946	8.8	5.05645	28.3
non-FO	HD22	F	2	57	170	3	66	67	1	65.77	1.23	64.5	23.1	-0.5	-0.5	-0.6	-0.533333	-1.76333	-1.23	-4.37158	13.6	12.2	10.97	-1.23	25.8	0.472868	0.897059	10.8	11.1579	10.9655	12.8485	11.6484	11.9437	12.9796	11.5636	6.42424	13.25	10.5	-0.3	56.6	60.2299	56.0341	56.3649	50.1854	53.0267	57.8231	52.0635	50.3155	46.7905
non-FO	HD28	M	1	61	180	0.25	85.9	88	2.1	87.6	0.4	86	26.23	-0.3	-0.2	-0.4	-0.3	-0.7	-0.4	-1.65746	21.4	18.1	17.7	-0.4	39.6	0.457071	0.845794	12.7	11.4	12.7	12	14.5532	8.94118	15.2	15.5	9.7	9.9	11.6224	-1.07763	-57	-45.4	-56.8	-52.5927	-14.9599	10.2965	-18.6	-20.4	-45.6	-47.1
non-FO	HD30	M	1	56	183	1	118.6	119.9	1.3	115.91	3.99	118	36.23	0.9	0.7	0.7	0.766667	-3.22333	-3.99	3.05445	28	25.1	21.11	-3.99	53.1	0.472693	0.896429	10.1	8.9	10.1333	10.3636	10.3636	9.4	12.3243	12	8	10.9	10.4	0.3	-44.6	-65	-55.3258	-52.1723	-62.2971	-46.2	-35.8028	-61.6078	-70.4	-58.2
non-FO	HD33	M	1	54	178	0.16	84.9	85.2	0.3	83.67	1.53	83.5	26.84	0.3	0.3	0.3	0.3	-1.23	-1.53	1.54639	23.9	19.4	17.87	-1.53	43.4	0.447005	0.811715	12.4	7.2	7	7.5	9.5	10.9	9	14.9	10.2	10.2	11.8	-0.6	82.6	71.2	-79.3	-23.2	-42.1	13.1	75.2	-32.5	-55.5	-11.7
non-FO	HD35	M	1	67	178	0.33	119.3	119.9	0.6	117.4	2.5	119.7	37.56	0.5	0.5	0.2	0.4	-2.1	-2.5	1.60643	26.9	24.9	22.4	-2.5	51.8	0.480695	0.925651	11.4	10.4186	11.6364	11.2	11.3898	9.73913	10.8934	10.8647	11.2	9	12.4	1	-12.5	-3.43075	-4.01939	-10.4821	-9.46647	-9.47824	-8.47891	-8.6888	3.68551	-13.5
non-FO	HD39	M	1	64	170	5	71.3	74	2.7	72.5	1.5	71.5	25.26	-0.6	-0.7	0.7	-0.2	-1.7	-1.5	-1.29032	19.2	15.5	14	-1.5	34.8	0.445402	0.807292	9.1	10.4854	9.96923	10.9367	11.0769	13.7143	12.3429	12.2264	14.7273	10.2857	11.6	2.5	44.9	25.4181	32.023	33.4141	14.7659	39.7306	36.7291	41.2123	32.1353	28.2999
FO	HD03	M	1	69	185	7	66.2	67	0.8	65.8	1.2	66	19.58	1.4	1.5	1.1	1.33333	0.133333	-1.2	8.08081	18.6	16.5	15.3	-1.2	35.2	0.46875	0.887097	11.3171	12.0519	11.8974	11.3171	11.8974	10.427	13.1	8.43636	8.70253	5.94872	7.66995	-3.64712	-32.4905	-19.9775	-11.4931	7.01407	-9.19029	-27.091	-33.4	-26.6108	-47.285	-85.3382
FO	HD05	M	1	80	175	2	95	97.2	2.2	95.92	1.28	95	26.12	2	1.9	1.9	1.93333	0.653333	-1.28	9.33977	17.9	20.7	19.42	-1.28	38.6	0.536269	1.15642	11.7	13.3	11.6	11	12.0879	10.9	10.8911	10.6796	11.1392	11.4583	10.6951	-1.00495	-20	-45.3	-24.1	-44.1922	-46.9956	-42.3	-17.9431	-14.7229	-13.0667	-28.7975
FO	HD09	F	2	66	170	2	82.3	83.6	1.3	80.6	3	82	29.05	2.2	2	1.9	2.03333	-0.966667	-3	11.6858	15.1	17.4	14.4	-3	32.5	0.535385	1.15232	10.3	10.1	8.2	8.4	8.2	12.6	12.3	11.8	11.4	12.7	11.5	1.2	-16.1	-18.6	14.5	19.5	31	28.3	-17.4	-23.1	-42.3	-43.8
FO	HD10	F	2	42	144	12	33.9	34	0.1	32.61	1.39	34.5	16.4	1.5	1.5	1.4	1.46667	0.0766667	-1.39	18.107	7.8	8.1	6.71	-1.39	15.8	0.512658	1.03846	8.2	8.3	9	9	8	7.5	8.5	9	8	8.74111	8.84611	0.646111	-28.4	-66.1	-68	-5.7	-14	-31.6	-44.6	-32	-19.3	-21.1111
FO	HD13	F	2	68	170	3	82.6	82.9	0.3	80.56	2.34	81.5	28.7	3.9	3.8	3.8	3.83333	1.49333	-2.34	19.7595	16.5	19.4	17.06	-2.34	35.9	0.54039	1.17576	9.77778	11.8919	12.4528	11.2821	11.5789	10.6452	10.2326	11.0204	12.2264	8.90722	10.4	0.622222	15.3806	8.61952	14.0506	-2.51964	-4.08118	-3.31334	-3.3986	-5.42862	-1.09508	4.06504
FO	HD17	M	1	50	163	4	86.9	88.3	1.4	87.59	0.71	86.5	31.55	2.1	2	2	2.03333	1.32333	-0.71	11.553	16.1	17.6	16.89	-0.71	33.7	0.522255	1.09317	9.21739	8.15385	8.20645	9.21739	9.21739	7.85185	8.77241	10.2581	10.6	11.1579	11.2	1.98261	-27.0831	-6.74748	-20.8505	-41.9497	-22.0351	-27.1905	-32.6774	-18.2971	-41.5574	-25.9654
FO	HD18	M	1	67	166	1	71.4	72.9	1.5	70.9	2	68.5	23.24	1.7	1.7	1.6	1.66667	-0.333333	-2	9.10747	20.3	18.3	16.3	-2	38.6	0.474093	0.901478	9.95556	10.2989	10.1818	10.1818	10.4186	10.0299	9.46479	10.1818	9.63441	9.8	9.7	-0.255556	-55.6187	-43.6093	-37.7321	-24.8714	-42.9252	-14.2302	-3.2177	-9.36435	1.57491	-3.2
FO	HD19	F	2	74	173	4	56.1	58.1	2	56.8	1.3	56.1	18.71	5.7	5.7	5.6	5.66667	4.36667	-1.3	33.7302	12.5	16.8	15.5	-1.3	29	0.57931	1.344	12.4954	12.3476	11.8919	12.2222	12.3596	11.5789	11	12.2222	11.1864	11	11.0177	-1.47775	-35.7878	-80.104	-22.7882	-23.9521	-27.7714	-8.00153	-6.25563	-26.4999	-18.0343	-9.54794
FO	HD23	M	1	67	180	3	97	97.5	0.5	95.1	2.4	81	30.56	4.7	4.9	4.9	4.83333	2.43333	-2.4	21.1063	18.5	22.9	20.5	-2.4	41.5	0.551807	1.23784	12.5	12.4364	11.122	11.2131	10.6875	12.3243	10.8571	10.8571	13.4118	12.2143	13.68	1.18	-55.4	-44.708	-36.1506	-18.1068	4.39341	17.6307	-34.2655	-24.8566	-19.587	-22.8937
FO	HD24	M	1	55	173	6	78.8	82.2	3.4	80.11	2.09	79	27.06	7.2	7.2	7.3	7.23333	5.14333	-2.09	30.9117	19.6	23.4	21.31	-2.09	43	0.544186	1.19388	10.1	9.16667	9.56522	10	11.1392	10.8911	10.7843	11	11.7333	11	10.5	0.4	-6.2	-11.0487	-8.98525	-12.6999	-8.76852	-3.84115	4.33109	-4.24645	-12.0284	-4.0903
FO	HD25	M	1	50	176	2	80.8	81	0.2	78.7	2.3	81	28.83	4.1	4	4	4.03333	1.73333	-2.3	19.4847	19.9	20.7	18.4	-2.3	40.6	0.509852	1.0402	11.4	12.1081	12.1081	12.6197	12.7273	12.9855	14	10.0299	14.7368	10	12.2652	0.865171	24.4	30.8359	19.7026	30.4007	42.9687	47.7083	31.1759	33.1729	35.6408	32
FO	HD26	M	1	70	158	2	75.2	76.8	1.6	73.41	3.39	76	30.4	4.7	4.7	4.6	4.66667	1.27667	-3.39	21.6049	20	21.6	18.21	-3.39	41.6	0.519231	1.08	9.2	8.60215	7.87402	8.69565	6.34921	8.33333	8.95522	8.82353	8.33333	8.1	8.69565	-0.504348	6.7	7.11502	19.6268	27.7151	-58.2117	36.0691	55.5926	40.4081	31.6369	31.8
FO	HD27	M	1	56	161	4	71	72.1	1.1	69.08	3.02	72	27.78	2	1.9	1.8	1.9	-1.12	-3.02	13.1944	12.2	14.4	11.38	-3.02	26.7	0.539326	1.18033	9.3	8.2	8.38356	11.3333	9.48837	13.9091	15.6923	13.0213	10	14.4821	15.0564	5.75643	6.1	35.1	47.9295	48.6579	55.2723	56.5334	55.4065	51.7724	52.8	67.1452
FO	HD29	F	2	69	160	1	84	86	2	85.4	0.6	83.5	33.59	2.2	2.1	2	2.1	1.5	-0.6	11.9318	14.7	17.6	17	-0.6	32.3	0.544892	1.19728	10.6	12	7	11	6	6	12	6.8	7.07143	6.65952	6.24762	-4.35238	33.1	25.7984	-13.4	-17.3	-65.4	-54.6382	-16.8	-60.5	-76.8571	-89.2382
FO	HD31	M	1	57	185	6	97.3	100.2	2.9	99.03	1.17	66	29.51	5.6	5.5	5.2	5.43333	4.26333	-1.17	21.3911	24	25.4	24.23	-1.17	49.4	0.51417	1.05833	13.92	11.3725	8	9.00971	8.92308	8.75472	7.86441	8.75472	6.81489	6.20155	5.58822	-8.33178	32.6923	33.4854	11.3961	-30.0292	-64.4132	-53.1649	-75.4959	-62.6339	-103.177	-120.323
FO	HD32	M	1	33	175	0.16	69.8	71.8	2	71.04	0.76	66	23.84	1.7	1.6	1.5	1.6	0.84	-0.76	9.52381	20.6	16.8	16.04	-0.76	37.4	0.449198	0.815534	8.5	9.2	8.20896	8	10.0917	9.48276	9.40171	8.8	9.2437	8.87097	9.0411	0.541096	-67.7	-55.9	-58.5055	-67.9613	-55.6353	-50.9175	-27.3795	-1.53059	-28.5583	-6.9834
FO	HD34	M	1	62	183	2	62.8	64.2	1.4	61.56	2.64	66	19.11	4.8	4.7	4.6	4.7	2.06	-2.64	26.1111	15.6	18	15.36	-2.64	33.5	0.537313	1.15385	8.5	5.8	6.60084	5.3	6.33333	6	6.37762	6	7.2	6.2	6	-2.5	-42.881	-63.3	-14.8449	-54.9	-42.2391	-58.0367	-55.7212	-51.2908	-46.5	-45.4
FO	HD36	M	1	62	181	0.12	89.9	92.3	2.4	87.45	4.85	90	28.08	9.7	9.4	9.4	9.5	4.65	-4.85	33.4507	23.3	28.4	23.55	-4.85	51.7	0.549323	1.21888	9.5	8.76923	8.65823	8.44444	8.59875	7.93043	8.36697	8.34146	8.44444	8.44444	8.2	-1.3	-43.8	-23.9609	-15.2341	-10.6499	-83.7209	18.3508	18.1204	5.47584	9.32027	0.958671
FO	HD37	F	2	49	165	4	52	53.3	1.3	49.5	3.8	52	20.94	6.7	6.7	6.4	6.6	2.8	-3.8	36.0656	15.1	18.3	14.5	-3.8	33.5	0.546269	1.21192	10.5	8.15686	10.4	9.31343	9.45455	9.90476	11.2432	10.4514	10.8052	10.9474	10.5	0	13.2	45.7299	36.2762	25.4068	14.4	11.1138	17.9232	15.9568	8.58413	16.6714
FO	HD38	M	1	55	180	3	96.2	97.3	1.1	94.82	2.48	94	30.86	1.5	1.6	1.4	1.5	-0.98	-2.48	7.14286	22.6	21	18.52	-2.48	43.6	0.481651	0.929204	10.3636	12.3	7.86207	16.2857	13.4118	13.68	13.0286	14.25	6.8	6.57692	6.8	-3.56364	2.84695	-10.8	-63.8655	15.5525	-3.69002	4.50507	-11.4008	-30.6205	-54.1	-57.4428
[truncated: 108 more columns]

## Sheet: Minimal data set-HD-24hrs
Demographic Data							Fluid volume										24h-Pulse wave velocity (aortic )																																24hrAugmentation index (brachial)
	ID	Gender	Age	Height (cm)	Dry weight (Kg)	BMI	BCM1	BCM2	BCM3	Average BCM	PWVao1	PWVao2	PWVao3	PWVao4	PWVao5	PWVao6	PWVao7	PWVao8	PWVao9	PWVao10	PWVao11	PWVao12	PWVao13	PWVao14	PWVao15	PWVao16	PWVao17	PWVao18	PWVao19	PWVao20	PWVao21	PWVao22	PWVao23	PWVao24	PWVao25	PWVao26	PWVao27	PWVao28	PWVao29	PWVao30	PWVao31	PWVao32	PWVao33	PWVao34	PWVao35	PWVao36	PWVao37	Average PWV	AIXbr1
non-FO	HD01	M	62	185	72	21.33	0.7	0.8	0.8	0.766667	12.6652	15.4667	8.92308	11.4962	10.087	6.48951	14.0606	11.4962	13.6471	14.0606	11.4962	16.5714	14.8085	13.6471	7.36508	11.4962	11.6	6.53521	12.7123	12.3186	12.4286	12.3186	12.3186	12.8889	11.6	12.6087	13.8095	9.76842	10.6422	9.46939	10.087	10.5455	11.6	9.28	10.5455	10.087	9.58678	11.5278	-52.0385
non-FO	HD02	F	46	158	60	26.04	-0.6	-0.8	-0.8	-0.733333	11.1804	11.4943	10.2954	11.7647	10.2954	10.2954	10.2954	10.8108	10.2954	10.084	10.2954	10.101	11.4943	9.7561	11.1111	10.2954	10.2954	10.2954	12.1212	10.2954	10.2954	10.9091	8.69565	9.52381	9.80392	10.2041	9.70874	8.33333	9.30233	10.3448	10.1695	10.2041	9.80392	10.2954	10.2954	10.5263	10.5263	10.3193	-22.3405
non-FO	HD04	M	26	170	68.9	23.88	-0.2	-0.3	-0.4	-0.3	9.4578	8.42851	6.96774	8.42851	9	8.42851	8.42851	84	8.42851	8.42851	8.42851	8.42851	8.42851	8.72727	8.42851	8.3	8.64	8.64	8.42851	8.42851	7.2	8.42851	9	8.64	8.42851	8.64	8.42851	9.3913	6.96774	6.85714	8.42851	8.42851	6.96774	8.42851	7.2	8.42851	8.64	10.3616	-0.509553
non-FO	HD06	F	60	144	90.5	43.89	0.6	0.4	0.4	0.466667	8.67692	7.67347	8.8125	8.92812	8.17391	8.54545	8.92812	8.92812	9.89474	11.0588	8.35556	10.1622	8.92812	8.92812	8.92812	7.52	8.8	8.67692	9.4	9.17073	8.17391	9.17073	8.35556	8.17391	8.54545	8.74419	8	7.83333	6.48276	9.2459	11.0588	8.95238	8.95238	9.2459	7.67347	9.76623	8.84706	8.80302	-49.1631
non-FO	HD07	F	38	162	73.5	28.2	0.7	0.7	0.6	0.666667	7.73486	9.14286	8.25397	8.45528	8.85106	7.22222	7.63303	7.63303	8	9.0524	9.0524	7.7037	9.0524	8.25397	9.67442	8.18898	8.54795	9.0524	10.2295	8.81356	8.85106	9.0524	9.0524	9.0524	9.04348	8.52459	10.1463	9.0524	9.0524	9.81132	9.67442	9.0524	9.90476	9.6	9.6	9.62963	9.70667	8.90148	-4.23277
non-FO	HD08	F	25	163	58	22.96	0.7	0.6	0.6	0.633333	8.18898	8.23762	8.61431	8.61431	8.25397	9.04348	10.5763	8.61431	8.61431	8.66667	9.04348	8.61431	7.76119	7.84906	8.1039	7.48201	7.59124	7.56364	7.60976	8.4	8.4	9.04348	8.61431	8.37584	7.36283	7.7037	6.93333	8.61431	9.75	9.28571	9.04348	8.61431	8.61431	8.61431	8.61431	8.61431	8.71705	8.44212	8.74153
non-FO	HD11	F	36	167	65.5	25.5	-0.2	-0.2	-0.3	-0.233333	11.4329	9.85955	9.85955	9.85955	9.8	9.85955	9.85955	10.9474	9.85955	6.70968	9.85955	10.1463	9.31343	8.88889	8.57732	8.32	9.20354	8.15686	9.62963	9.67442	9.17647	10.4	9.78824	13	13.4194	9.85955	9.85955	9.85955	8.85106	8.85106	8.15686	9.85955	8.25397	10.9474	9.36937	7.93893	8.63583	9.62281	4.4565
non-FO	HD12	M	40	179	74.5	25.14	1.1	0.9	1	1	9.67761	8.96	9.96879	9.53191	7.72414	10.5	9.96879	8.96	10.1818	9.95556	9.88235	8.96	10.8387	9.84615	9.6	9.96879	10.1818	9.96879	9.63441	9.14286	9.96879	9.96879	9.96879	9.53191	9.96879	9.96879	9.84615	10.9268	8.78431	8.96	9.6	9.96879	9.6	9.96879	9.96879	9.96879	7.46667	9.67264	-7.5829
non-FO	HD14	F	66	150	65	29.33	-0.5	-0.5	-0.6	-0.533333	6.52086	7.11092	6.26087	6.47191	7.48052	6.67826	6.4	7.11092	8.17021	7.11092	7.11092	6.69767	7.11092	8.34783	7.11092	5.87755	5.48571	7.24528	7.11092	6.06316	6.4	7.11092	6.62069	7.68	6.62069	7.1	7.11092	6.98182	7.11092	7.11092	7.11111	8.82759	7.11092	7.38462	7.11092	7.52941	7.72221	7.03027	-23.5659
non-FO	HD15	M	60	168	57	19.72	0.6	0.5	0.5	0.533333	8.30679	8.66552	8.66552	9	9	8.66552	8.8	8.8	10.0465	8.66552	8.81633	8.64	8.66552	8.66552	8.66552	8.66552	8.66552	9.81818	8.66552	8.66552	8.66552	8.66552	8.66552	8.66552	8.6	9.93103	8.66552	9.6	9.81818	8.24427	9	7.71429	7.24832	8.22857	8.15094	8.30769	8.92955	8.74727	-19.1107
non-FO	HD16	M	66	170	103.5	37.02	-0.3	-0.5	-0.5	-0.433333	10.0465	9	10.5882	9.1369	9.19149	10.4854	9.1369	10.8	9.3	9.3913	10.9831	6.96774	9.1369	9.09474	8.55446	8.64	8.15094	9.3913	10.125	9.3913	9.09474	8	8.0597	8.37209	8.85246	8.64	8.64	8.64	7.44828	8.38835	8.50394	8.78049	9.49451	8.30769	9.19149	9.1369	7.90244	8.99906	-0.71951
non-FO	HD20	F	63	177	83.5	27.45	0.5	0.4	0.3	0.4	10.6519	12.043	11.4286	8.78431	11.2954	11.4872	12.4444	13.0233	11.2	11.6364	10.566	11.6364	9.73913	11.2954	12.2182	11.2954	11.2954	9.73913	10.9804	11.5	10.9268	11.2954	11.0164	10.1818	12.6197	11.5464	12.4444	9.53191	10.7952	11.7895	12.4444	11.4872	13.3731	14.9333	12.6792	11.2954	11.9291	11.4743	16.9075
non-FO	HD21	F	21	156	68	26.23	-0.2	-0.3	-0.3	-0.266667	8.24242	7.92233	8.41237	8.16	5.55102	7.69811	5.3125	5.41593	9.02655	11.3333	8.42975	8.5	5.51351	5.36842	8.11722	12	8.86957	8.11722	5.23077	8.11722	8.11722	8.11722	8.11722	8.11722	5.23077	8.1	9.5625	8.22581	8.93431	9.83133	8.29268	8.09524	8.86957	8.10596	8.57143	7.69811	8.16	7.98608	-38.6009
non-FO	HD22	F	57	170	64.5	23.1	-0.5	-0.5	-0.6	-0.533333	10.4262	11.0334	10.6	11.0334	12.1143	10.6	11.0334	10.2169	11.0334	11.0334	11.0334	13.25	11.7778	11.0334	11.0334	10.4262	11.0334	8.83333	11.7778	9.63636	11.0334	12.2308	10.495	9.9375	11.0334	11.9437	11.0334	10.8718	11.1579	9.63636	11.0334	11.0334	10.9655	11.0334	10.6	10.7	10.0952	10.9134	-54.4353
non-FO	HD28	M	61	180	86	26.23	-0.3	-0.2	-0.4	-0.3	12.2075	13.4118	13.4118	12.6	9.70213	12.1689	12.1689	14.25	12.1689	12.1689	12.1689	12.1689	14.7097	13.1538	13.4118	12.1689	12.1689	12.1689	12.1689	12.1689	12.1689	11.4	12.1689	13.4118	13.0286	12.6667	10.8571	12.1689	12.1689	12.1689	12.1689	12.1689	12.1689	12	11.122	11.4	12.1277	12.3265	-35.6327
non-FO	HD30	M	56	183	118	36.23	0.9	0.7	0.7	0.766667	8.85437	8.94118	9.38953	9.38953	9.38953	9.38953	9.12	9.38953	9.38953	8.44444	9.91304	9.91304	9.38953	9.38953	10.0588	9.4	10.5231	9.12	10.3636	9.38953	9.38953	9.38953	10.1333	9.38953	9.30612	9.70213	9.21212	9.38953	9.38953	9.38953	9.38953	9.5	9.38953	9.12	8.76923	9.80645	9.55667	9.44269	-9.36159
non-FO	HD33	M	54	178	83.5	26.84	0.3	0.3	0.3	0.3	12.0906	10.8283	10.9268	10.8283	13.1765	10.8283	12.4444	10.6667	10.8283	11.5862	10.6667	13.1765	10.8283	11.7895	11.7895	11.1	10.8283	10.8283	10.8283	10.8283	10.8283	10.8283	10.8283	10.8283	10.8283	9.08108	10.1818	10.8283	13.1765	10.8283	10.8283	10.8283	10.8283	10.8283	10.8283	10.4	8.98711	11.0441	-30.8545
non-FO	HD35	M	67	178	119.7	37.56	0.5	0.5	0.2	0.4	11.2383	12	11.4706	11.2	10.4186	12.1081	11.4706	10.9268	11.4706	13.1765	9.73913	11.2	10.4186	11.4706	11.4706	11.2	11.5464	11.4706	14.6087	11.4706	12.7273	11.3898	9.33333	11.4706	9.73913	11.4706	11.4706	10.4186	11.4706	10.9804	10.9268	13.5758	12.274	12.4444	11.4706	11.4706	11.7224	11.4711	-27.209
non-FO	HD39	M	64	170	71.5	25.26	-0.6	-0.7	0.7	-0.2	11.7818	10.1887	11.5714	9.93103	10.2857	9.81818	10.6931	9.3913	10.0465	9.9821	9.9821	9.9821	9.9821	10.125	8.64	10.2857	9.81818	10.4854	9.6	11.25	10.2857	9.81818	10	9.3913	8.75676	9.9821	8.85246	9.49451	9.6	9.9821	9.9821	9.9821	8.64	10.0465	10.1647	9.9821	10.5366	9.9821	-51.0682
FO	HD03	M	69	185	66	19.58	1.4	1.5	1.1	1.33333	10.3252	9.9009	9.9009	10.3111	8.92308	10.087	9.03896	8.92308	9.46939	10.1754	11.4098	10.7907	6.02597	11.7172	10.5455	12.2105	13.2571	10.3111	9.9009	9.9009	10.2353	10.1754	9.9009	10.7907	11.6	10.5455	7.13846	7.48387	9.28	10.087	9.9009	7.86441	9.9009	7.0303	11.8974	9.9009	9.44961	9.90017	-28.9017
FO	HD05	M	80	175	95	26.12	2	1.9	1.9	1.93333	10	11.5789	10.9	8.62745	10.7262	10.0917	11.8919	13.75	10.7262	10.7317	10.9	12.9412	11.5789	10.7262	10.7262	11.5789	9.0411	11.8919	10.5769	11.4583	10.7262	10.7262	10	8.46154	10.2326	11.3402	11.5789	12.7907	11.9565	10.7262	11.4783	11.5789	10.7262	10.7262	9.56522	11.1864	11.5789	10.9682	-5.84846
FO	HD09	F	66	170	82	29.05	2.2	2	1.9	2.03333	11.1979	11.0486	10.0952	10.8163	11.9101	11.7778	12.1839	11.3978	10.6	9.78462	10.2169	11.0486	12.1839	12.0455	10.2581	12.1143	11.0486	12.1143	11.4595	11.0486	10.9655	11.4595	10.0952	9.63636	10.7071	10.4262	11.0486	11.0486	11.6164	8.83333	11.7778	11.0486	11.0486	10.495	11.0486	12.1839	11.1579	11.0526	24.6215
FO	HD10	F	42	144	34.5	16.4	1.5	1.5	1.4	1.46667	8.25726	8.21823	8	8.21823	8.17391	9.17073	7.37255	8.24561	7.44554	7.23077	7.52	11.0588	7.67347	7.67347	7.52	9.17073	9.4	8.95238	8.95238	8.21823	8.35556	8.21823	8.21823	8.17391	8.17391	6.96296	8.35556	8.54545	8.35556	7.23077	7.83333	7.09434	7.52	8.21823	8.74419	8	9.64103	8.21929	24.2793
FO	HD13	F	68	170	81.5	28.7	3.9	3.8	3.8	3.83333	10.4762	10.4762	10.1149	10.2326	7.7193	9.98654	10.7317	11.1864	9.88764	8.8	10.5769	8.97959	9.98654	9.98654	10.7317	9.98654	11.5789	9.98654	10.2804	9.98654	9.98654	9.77778	9.98654	9.98654	9.3617	9.42857	10.6452	9.98654	8.8	9.98654	8.46154	10.1538	9.98654	9.90991	9.98654	9.98654	11.3793	9.98654	-5.79989
FO	HD17	M	50	163	86.5	31.55	2.1	2	2	2.03333	9.94012	9.21739	9.87298	11.7778	9.52809	11.1579	10.7071	9.63636	8.71233	8.98305	8.76033	9.87298	9.52809	9.87298	10.2581	9.86047	9.87298	13.25	10.0952	9.21739	7.06667	8.15385	11.1579	9.86047	9.38053	10.8718	9.35294	9.87298	10.8718	8.83333	10.6	9.87298	9.63636	9.87298	9.87298	10.0952	9.79916	9.8728	5.64926
FO	HD18	M	67	166	68.5	23.24	1.7	1.7	1.6	1.66667	11.2	10.0222	11.4872	11.2	9.14286	10.0222	10.0222	10.0222	10.0222	10.0222	10.0222	10.0222	11.4872	11.5862	9.73913	10.0222	10.6667	9.73913	10.0222	10.0222	10.0222	10.4186	10.0222	10.0222	10.0222	10.0222	7.72414	10.0222	10.0222	10.4186	10.0222	10.0222	7.81395	8.45283	10.0222	9.2562	8.62042	9.98429	18.9763
FO	HD19	F	74	173	56.1	18.71	5.7	5.7	5.6	5.66667	9.61381	7.09677	7.71818	7.71818	7.71818	6.875	7.71818	7.71818	7.6	5.46584	8.14815	7.33333	7.71818	7.71818	7.5	7.09677	7.71818	7.71818	7.09677	7.71818	8.14815	6.11111	6.53465	7.71818	9.3617	7.71818	7.33333	7.71818	7.71818	7.3	6.47059	5.90604	7.71818	7.09677	7.71818	7.71818	6.76923	7.46127	-3.00029
FO	HD23	M	67	180	81	30.56	4.7	4.9	4.9	4.83333	9.61381	10.5644	10.5644	10.5644	13.68	11.6923	8.76923	8.44444	7.47541	9.57983	9.21212	9.91304	10.5644	10.5644	9.26829	9.5	8.94118	11.122	12	11.5443	9.66102	9.34426	10.5644	9.04762	14.25	10.4828	11.4	9.74359	15.4576	10.3636	12.5275	8.94118	13.0286	12.16	8.38235	9	12	10.5387	-22.598
FO	HD24	M	55	173	79	27.06	7.2	7.2	7.3	7.23333	9.29577	9.16667	9.29577	9.77778	9.56522	9.46237	9.70588	9.3	9.2722	9.2722	9.2722	9.56522	9.2722	9.2722	9.2722	9.0411	8.62745	9.0411	9.2722	9.16667	8.46154	9.70588	9.2722	9.2722	10.1538	9.3617	9.2722	8.8	8.97959	9.70588	9.56522	9.64912	9.3617	9.67033	9.56522	9.2722	8.8	9.31852	25.5983
FO	HD25	M	50	176	81	28.83	4.1	4	4	4.03333	11.9467	10.6299	10.6299	10.6299	11.4872	10.6299	10.6299	10.6299	10.6299	10.6299	10.6299	10.6299	10.6299	8.09639	11.7895	11.7895	10.6299	10.6667	10.5	12.8	12.4444	11.7895	10.6299	10.6299	10.6667	11.2	10.6299	10.7	10.6299	11.7895	10.6299	10.1818	10.6299	10.6667	10.6299	10.6	9.32115	10.8217	-32.9129
FO	HD26	M	70	158	76	30.4	4.7	4.7	4.6	4.66667	7.30065	7.2	7.1	9.5	8.4	7.4	7.8	6.9	7.84087	8.2	7.97593	7.1	8.11098	8.17851	9.6	8.3	7.8	7.8	8	8.9	9.4	8.9	8	8.1	9.2	7.8	8.7	7.8	8.5	9.25895	8.5	10.3	9.3	10.5	11	10.7	9.73165	8.51615	21.004
FO	HD27	M	56	161	72	27.78	2	1.9	1.8	1.9	10.6307	10.6939	10.6939	11.6571	12	13.0213	10.4615	8.29268	7.15789	10.7368	8.29268	12.4898	12.24	13.1613	8.32653	12.75	8.38356	8.77419	8.61972	13.1613	13.3043	9.71429	11.3333	10.6939	10.6939	10.6939	10.6939	10.6939	10.6939	10.6939	10.6939	10.6939	10.6939	10.6939	10.6939	10.6939	10.8127	10.6954	-8.46575
FO	HD29	F	69	160	83.5	33.59	2.2	2.1	2	2.1	11.6571	11.6571	11.1368	11.1368	11.1368	11.1368	9.06667	9.27273	11.027	10.88	12.439	12	11.1368	11.1368	11.1368	12.24	11	11.1368	13.3043	11.1368	11.1368	10.9	11.1368	11.1368	10.8	8.16	10.0328	11.1368	9.27273	11.1368	11.1368	11.1368	11.1368	11.1368	11.1368	11.1368	9.97467	10.9843	-15.6551
FO	HD31	M	57	185	66	29.51	5.6	5.5	5.2	5.43333	11.2192	11.8974	12.8889	10.427	10.875	10.6909	11.6	10.626	10.6909	10.8	10.6909	10.6909	10.087	10.3111	10.6909	9.87234	10.7907	10.087	10.6909	10.5	9.15789	10.6909	10.087	9.53425	12.2105	10.6909	10.3111	10.5455	10.6667	9.66667	10.5455	10.6909	8.59259	10	10.6909	10.6909	10.1272	10.5683	-29.1872
FO	HD32	M	33	175	66	23.84	1.7	1.6	1.5	1.6	8.39695	8.39695	9.16667	7.58621	7.39496	7.23684	8.25867	8.25867	8.25867	8.25867	8.25867	8.25867	7.80142	8.27068	7.85714	8.30189	9.27711	9.70588	8.25867	8.25867	8.39695	8.46154	8	7.74648	7.18954	8.07339	7.78761	8.25867	8.94309	8.52713	8.14815	7.23684	8.14815	9.90991	10.3125	7.58621	7.38255	8.25867	22.5857
FO	HD34	M	62	183	66	19.11	4.8	4.7	4.6	4.7	11	10.9887	11.6923	10.9887	10.9887	10.9887	10.9887	10.9887	11	10.9887	10.8571	10.9887	10.9887	10.9887	11	11	11.4	11	10.9887	10.9887	10.9887	10.9887	10.9887	10.9887	10.9887	10.6047	11.122	11.4	10.9887	11.6923	10.9887	10.9887	10.9887	10.9887	10.9887	11	11	11.0408	-10.7988
FO	HD36	M	62	181	90	28.08	9.7	9.4	9.4	9.5	9.74359	9.12	9.12	9.5	9.18121	10.0885	8.83721	8.97638	9.4803	9.70213	9.56643	10.5231	8.90625	8.71338	9.4803	8.57143	8.70229	9.5	8.76923	9.12	8.90625	8.60377	8	9.12	9.4803	9.4803	9.3	9.4803	9.3	9.4803	9.4803	8.14286	10.4587	9.4803	9.24324	9.34426	10.8571	9.2908	38.7201
FO	HD37	F	49	165	52	20.94	6.7	6.7	6.4	6.6	9.04348	8.54795	11.3455	9.77798	9.77798	10.9474	11.7183	10.7586	9.77798	9.77798	11.2432	11.3973	10.4	9.45455	9.90476	10.4	9.77798	9.24444	9.77798	11.5556	10.1463	9.77798	8.94624	8.23762	5.77778	9.90476	10.4	9.2722	9.90476	9.45455	10.0241	8.75789	8	8	10.9474	8.43243	10.6667	9.76431	-8.79492
FO	HD38	M	55	180	94	30.86	1.5	1.6	1.4	1.5	11.6556	11.5085	12	11.8442	12	9.2722	12	11.5085	11.5085	8.60377	12.2143	12.809	9.91304	13.4118	9.2722	12.9057	12	10.8571	12	11.5085	10.1333	11.122	12.3243	10.8571	10.3636	9.30612	11.5085	11.7526	11.5932	11.5085	11.5085	11.875	12.4364	11.5152	11.875	11.5085	11.3653	11.3877	-12.6837
[truncated: 226 more columns]
